# Supplementary material for: Testing patterns, patient and tumour characteristics and survival by NRAS and KIT genotype in melanoma
Source: Clin Exp Dermatol. 2025 Dec 11;51(4):604–11. doi: 10.1093/ced/llaf543 (PMC13020422; doi:10.1093/ced/llaf543)
Supplement: llaf543_Supplementary_Data [file llaf543_supplementary_data.zip]

Archive with 2 entries (2 files):
- Appendix 1 RECORD Checklist v0.2.docx
- Supplementary tables.docx
